# Supplementary material for: Understanding the Exchange Interaction between Paramagnetic Metal Ions and Radical Ligands: DFT and Ab Initio Study on Semiquinonato Cu(II) Complexes
Source: Int J Mol Sci. 2023 Feb 16;24(4):4001. doi: 10.3390/ijms24044001 (PMC9959031; doi:10.3390/ijms24044001)
Supplement: Supplementary file 1 [file ijms-24-04001-s001.zip]

Archive with 1 entries (1 files):
- ijms-2116148-supplementary.pdf
